# Supplementary material for: Effects of traffic noise on the calling behavior of two Neotropical hylid frogs
Source: PLoS One. 2017 Aug 30;12(8):e0183342. doi: 10.1371/journal.pone.0183342 (PMC5576727; doi:10.1371/journal.pone.0183342)
Supplement: S1 Table — Table containing original data used for the analysis of the Call rate of Boana bischoffi. (TXT) [file pone.0183342.s002.txt]

Individual	time	treatment	Call rate Advertisement	Call rate Aggressive
22	1	0	7.7	0.3
22	2	75	0.3	0
22	3	65	5.7	0
22	4	0	0.7	0
31	1	0	5.3	0.3
31	2	75	0	0
31	3	65	0	0
31	4	0	0.3	0
32	1	0	5.7	2.7
32	2	75	3.7	2
32	3	65	5.7	2.3
32	4	0	0	0
16	1	0	12.7	5
16	2	65	6.7	2
16	3	75	10	2.3
16	4	0	8.3	3
43	1	0	5.8	0.4
43	2	75	0.4	0.8
43	3	65	0.7	0
43	4	0	10	4.3
44	1	0	5	0.7
44	2	65	5	0.7
44	3	75	4	0.7
44	4	0	9	1.7
45	1	0	11.3	0
45	2	75	8	1.3
45	3	65	7	2.3
45	4	0	20.7	5.3
46	1	0	10.3	0.7
46	2	65	4.3	1
46	3	75	3.3	1.3
46	4	0	12.3	4
47	1	0	19.3	1
47	2	75	7.3	0
47	3	65	11	0
47	4	0	8.3	0
38	1	0	9.7	2.3
38	2	75	0.3	0
38	3	65	7.3	1
38	4	0	10.7	2.7
39	1	0	1.3	0
39	2	65	2.3	0
39	3	75	4.3	3.3
39	4	0	2	0.3
40	1	0	3.3	1
40	2	65	2.3	0.3
40	3	75	1.7	0
40	4	0	2.7	0
37	1	0	4.7	0.7
37	2	65	3.7	0.7
37	3	75	0	0
37	4	0	1	0
33	1	0	6	0
33	2	65	0	0
33	3	75	4	0
33	4	0	5.3	0
41	1	0	0.3	0
41	2	65	1.3	0.7
41	3	75	2.3	0
41	4	0	2.7	1.3
42	1	0	7.7	1.7
42	2	65	0.3	0
42	3	75	3.3	0.3
42	4	0	8	1
51	1	0	11.3	0
51	2	65	15.3	0
51	3	75	16.7	0
51	4	0	18.3	0
49	1	0	11.7	1.3
49	2	75	3.3	0
49	3	65	1	0
49	4	0	2.3	0
50	1	0	2	0
50	2	65	5	0.3
50	3	75	7.3	1.7
50	4	0	11.7	2
