# Supplementary material for: Effects of traffic noise on the calling behavior of two Neotropical hylid frogs
Source: PLoS One. 2017 Aug 30;12(8):e0183342. doi: 10.1371/journal.pone.0183342 (PMC5576727; doi:10.1371/journal.pone.0183342)
Supplement: S2 Table — Table containing original data used for the analysis of the Call rate of Boana leptolineata. (TXT) [file pone.0183342.s003.txt]

Individual	Time	Treatment	Call rate Advertisement	Call rate Aggressive
4	1	0	19	3
4	2	75	17.7	1.3
4	3	65	30.7	2.7
4	4	0	28.3	1.3
6	1	0	5.7	2.3
6	2	65	10.3	2.3
6	3	75	20.3	3.7
6	4	0	8.7	1
9	1	0	1.7	0
9	2	65	6	0
9	3	75	0	0
9	4	0	8.3	0
11	1	0	26.7	2.3
11	2	65	27.7	2
11	3	75	13.7	2.3
11	4	0	14	1
12	1	0	41.5	1.2
12	2	65	44	1.6
12	3	75	34.6	1.9
12	4	0	41.3	1.3
13	1	0	43.3	1
13	2	65	42	2.3
13	3	75	44	2
13	4	0	47.3	2.3
14	1	0	4	0.3
14	2	75	2.7	0
14	3	65	2.7	0
14	4	0	6.3	1
15	1	0	2.7	0
15	2	75	1.7	0
15	3	65	0.7	0
15	4	0	2.3	0
17	1	0	15.7	3
17	2	75	5.7	2.7
17	3	65	6	1
17	4	0	0.3	0
18	1	0	6	0
18	2	65	9.7	0
18	3	75	4.7	0
18	4	0	6.7	1
19	1	0	32	2.3
19	2	65	21.7	3
19	3	75	39.7	4
19	4	0	37.7	2.7
20	1	0	20	1.3
20	2	65	19	1
20	3	75	16.3	1.7
20	4	0	16.7	7
21	1	0	2	0
21	2	75	2.3	0
21	3	65	3.7	0.3
21	4	0	2.7	0
23	1	0	1	0
23	2	65	0.7	0
23	3	75	0.7	0
23	4	0	0.3	0
24	1	0	20	4.3
24	2	75	4	2.7
24	3	65	2.7	1.3
24	4	0	3.3	1.7
25	1	0	1.7	0
25	2	65	1.3	0
25	3	75	3.3	0.3
25	4	0	2.3	1
27	1	0	3.3	0.7
27	2	75	7.3	2.3
27	3	65	3.3	0.7
27	4	0	1	0
28	1	0	25	1.7
28	2	65	43.3	2
28	3	75	5	0
28	4	0	3.3	0.3
29	1	0	3.3	0
29	2	65	10.7	1.7
29	3	75	18.3	1.3
29	4	0	11	1.3
30	1	0	17.3	2
30	2	75	14.7	1.7
30	3	65	19.7	1.3
30	4	0	5	0
34	1	0	37.7	7.3
34	2	75	55.3	6.7
34	3	65	46.7	7
34	4	0	52.7	6.7
35	1	0	16	3
35	2	75	5.3	0.3
35	3	65	10.3	0
35	4	0	5.3	0
36	1	0	3	0
36	2	65	2	0
36	3	75	4.3	0.7
36	4	0	3.3	0.3
