# Supplementary material for: Effects of traffic noise on the calling behavior of two Neotropical hylid frogs
Source: PLoS One. 2017 Aug 30;12(8):e0183342. doi: 10.1371/journal.pone.0183342 (PMC5576727; doi:10.1371/journal.pone.0183342)
Supplement: S3 Table — Table containing original data used for the analysis of the temporal and spectral parameters of Boana bischoffi. (TXT) [file pone.0183342.s004.txt]

Individual	Time	Treatment	Call duration	Note duration	Dominant frequency
22	1	S	0.1541	0.0554	1875
22	2	75	0.3055	0.0565	1875
22	3	65	0.129888889	0.054416667	1812.5
22	4	S	0.055	0.055666667	1750
38	1	S	0.0753	0.050363636	1551.1
38	2	75	0.043	0.044	1500
38	3	65	0.0504	0.0505	1631.1
38	4	S	0.196333333	0.0535	1612.5
39	1	S	0.0276	0.0284	1462.5
39	2	65	0.031875	0.0335	1617.1875
39	3	75	0.084333333	0.0328	1668.75
39	4	S	0.026125	0.028428571	1607.142857
40	1	S	0.107909091	0.0643	1670.96
40	2	65	0.054	0.064428571	1673.442857
40	3	75	0.04575	0.04575	1515.96
40	4	S	0.059875	0.059875	1658.05
41	1	S	0.05	0.0555	1894.9
41	2	75	0.054625	0.058	1765.7
41	3	65	0.0424	0.0484	1688.18
41	4	S	0.042	0.0448	1705.42
42	1	S	0.1174	0.054272727	1772.727273
42	2	65	0.0495	0.0445	1687.5
42	3	75	0.1482	0.051642857	1687.5
42	4	S	0.199125	0.054444444	1687.5
43	1	S	0.065636364	0.064181818	1704.545455
43	2	75	0.0505	0.0545	1593.75
43	3	65	0.05225	0.053	1593.75
43	4	S	0.072923077	0.06392	1672.5
44	1	S	0.0535	0.0546	1818.75
44	2	75	0.050545455	0.051545455	1875
44	3	65	0.055181818	0.059272727	1789.772727
44	4	S	0.047818182	0.049818182	1755.681818
45	1	S	0.073272727	0.075	1806.818182
45	2	75	0.1569	0.057428571	1687.5
45	3	65	0.199555556	0.063230769	1687.5
45	4	S	0.2667	0.059533333	1725
46	1	S	0.060181818	0.064636364	1857.954545
46	2	65	0.060363636	0.064	1806.818182
46	3	75	0.083	0.0603	1800
46	4	S	0.127545455	0.058909091	1772.727273
47	1	S	0.07	0.070454545	1687.5
47	2	75	0.087363636	0.067545455	1670.454545
47	3	65	0.071	0.078636364	1687.5
47	4	S	0.070909091	0.074818182	1687.5
49	1	S	0.230454545	0.076363636	1823.863636
49	2	75	0.36375	0.08225	1875
49	3	65	0.05725	0.06175	1687.5
49	4	S	0.0695	0.066875	1640.625
50	1	S	0.062285714	0.062857143	1660.714286
50	2	65	0.064181818	0.068	1687.5
50	3	75	0.0772	0.0773	1687.5
50	4	S	0.122727273	0.071090909	1653.409091
51	1	S	0.1592	0.086454545	1755.681818
51	2	75	0.3966	0.0886	1875
51	3	65	0.3329	0.092	1781.25
51	4	S	0.336555556	0.0803	1687.5
