# Supplementary material for: Effects of traffic noise on the calling behavior of two Neotropical hylid frogs
Source: PLoS One. 2017 Aug 30;12(8):e0183342. doi: 10.1371/journal.pone.0183342 (PMC5576727; doi:10.1371/journal.pone.0183342)
Supplement: S4 Table — Table containing original data used for the analysis of the temporal and spectral parameters of Boana leptolineata. (TXT) [file pone.0183342.s005.txt]

Individual	Time	Treatment	Call duration	Note duration	Interval between notes	Dominant frequency
4	1	S	0.236769231	0.04	0.090153846	4068.123077
4	2	75	0.219923077	0.041769231	0.091769231	4081.376923
4	3	65	0.222538462	0.044	0.094153846	4081.376923
4	4	S	0.233076923	0.046615385	0.096076923	4081.376923
6	1	S	0.124923077	0.084384615	0.058571429	4312.5
6	2	65	0.162230769	0.074153846	0.071153846	4254.807692
6	3	75	0.222538462	0.050538462	0.084153846	4068.092308
6	4	S	0.170307692	0.072461538	0.067846154	4153.846154
11	1	S	0.192	0.046615385	0.066153846	4485.576923
11	2	65	0.226538462	0.041384615	0.066615385	4500
11	3	75	0.133692308	0.068230769	0.067384615	4471.153846
11	4	S	0.193153846	0.044384615	0.071461538	4399.038462
12	1	S	0.060846154	0.039923077	0.060846154	3928.984615
12	2	65	0.231	0.038769231	0.060846154	3922.361538
12	3	75	0.239461538	0.038846154	0.059307692	3962.1
12	4	S	0.24	0.035615385	0.055	3922.361538
13	1	S	0.216	0.044153846	0.064230769	4442.307692
13	2	65	0.221769231	0.049153846	0.073615385	4370.192308
13	3	75	0.22	0.042230769	0.068538462	4312.5
13	4	S	0.226153846	0.042538462	0.077153846	4326.923077
18	1	S	0.182461538	0.039384615	0.068076923	4068.107692
18	2	65	0.195461538	0.066461538	0.071769231	4088
18	3	75	0.180538462	0.056384615	0.061846154	4028.330769
18	4	S	0.161769231	0.037538462	0.067923077	4048.2
19	1	S	0.241538462	0.037461538	0.063461538	4139.423077
19	2	65	0.222307692	0.039846154	0.055846154	4254.807692
19	3	75	0.213538462	0.041307692	0.058461538	4269.230769
19	4	S	0.215153846	0.041538462	0.052615385	4125
24	1	S	0.216692308	0.051923077	0.093615385	4024.038462
24	2	75	0.157090909	0.048	0.1	4159.090909
24	3	65	0.197333333	0.057	0.088555556	4083.333333
24	4	S	0.2214	0.0792	0.1026	4087.5
28	1	S	0.068076923	0.071461538	0.107615385	4240.384615
28	2	65	0.058076923	0.063538462	0.094846154	4269.230769
28	3	75	0.264153846	0.095461538	0.107692308	4153.846154
28	4	S	0.254333333	0.090444444	0.101666667	4291.666667
30	1	S	0.245	0.077769231	0.080923077	4081.730769
30	2	75	0.262230769	0.080923077	0.119846154	4110.576923
30	3	65	0.235	0.072769231	0.117	4081.730769
30	4	S	0.260692308	0.083307692	0.121307692	4081.730769
35	1	S	0.062153846	0.058076923	NA	4110.576923
35	2	75	0.091	0.096846154	NA	3951.923077
35	3	65	0.120538462	0.133076923	NA	4096.153846
35	4	S	0.072307692	0.074923077	NA	4125
14	1	S	0.169461538	0.109923077	0.0602	4280.115385
14	2	75	0.145444444	0.101555556	0.048333333	4231.2625
14	3	65	0.153111111	0.111375	0.046	4285.075
14	4	S	0.229461538	0.07725	0.060076923	4313.783333
15	1	S	0.202	0.07675	0.064777778	4453.125
15	2	75	0.205666667	0.0765	0.067666667	4500
15	3	65	0.165333333	0.060333333	0.051	4406.25
15	4	S	0.1895	0.06875	0.05775	4476.5625
23	1	S	0.197	0.0855	0.099	4125
23	2	65	0.236333333	0.064666667	0.097	4312.5
23	3	75	0.249	0.076	0.104	4312.5
23	4	S	0.2455	0.07	0.092	4218.75
17	1	S	0.154769231	0.067538462	0.062777778	4125
17	2	75	0.146	0.067846154	0.050555556	4312.5
17	3	65	0.111461538	0.073769231	0.0654	4227.272727
17	4	S	0.083	0.091	NA	3937.5
20	1	S	0.153307692	0.067153846	0.060846154	4225.961538
20	2	65	0.146083333	0.068384615	0.06	4156.25
20	3	75	0.164	0.064769231	0.061461538	4125
20	4	S	0.155461538	0.068769231	0.058769231	4096.153846
25	1	S	0.235666667	0.0765	0.0905	4500
25	2	65	0.228	0.0746	0.0904	4500
25	3	75	0.228818182	0.071909091	0.087545455	4482.954545
25	4	S	0.232125	0.07925	0.0845	4500
27	1	S	0.270181818	0.085727273	0.109636364	4056.818182
27	2	75	0.181461538	0.079307692	0.085333333	4313.253846
27	3	65	0.2607	0.0853	0.11	4323.88
27	4	S	0.25325	0.06525	0.117	4349.725
29	1	S	0.270181818	0.085727273	0.109636364	4056.818182
29	2	65	0.297846154	0.081076923	0.102666667	4096.153846
29	3	75	0.352076923	0.069076923	0.102846154	4009.615385
29	4	S	0.342153846	0.069923077	0.100923077	4024.038462
36	1	S	0.2002	0.0653	0.0702	4143.75
36	2	65	0.198428571	0.061571429	0.069714286	4151.785714
36	3	75	0.197923077	0.060923077	0.068384615	4153.846154
36	4	S	0.198545455	0.064909091	0.063272727	4125
